# Supplementary material for: Degradative Ability of Mushrooms Cultivated on Corn Silage Digestate
Source: Molecules. 2020 Jul 1;25(13):3020. doi: 10.3390/molecules25133020 (PMC7412174; doi:10.3390/molecules25133020)
Supplement: Supplementary file 1 [file molecules-25-03020-s001.zip]

Archive with 13 entries (10 files):
- Supplemental materials/
- Supplemental materials/.DS_Store
- __MACOSX/
- __MACOSX/Supplemental materials/
- __MACOSX/Supplemental materials/._.DS_Store
- Supplemental materials/Figure S2.tiff
- __MACOSX/Supplemental materials/._Figure S2.tiff
- Supplemental materials/Table S2.docx
- __MACOSX/Supplemental materials/._Table S2.docx
- Supplemental materials/Table S1.docx
- __MACOSX/Supplemental materials/._Table S1.docx
- Supplemental materials/Figure S1.jpg
- __MACOSX/Supplemental materials/._Figure S1.jpg
